# Supplementary material for: The Neural Responses to Social Cooperation in Gain and Loss Context
Source: PLoS One. 2016 Aug 5;11(8):e0160503. doi: 10.1371/journal.pone.0160503 (PMC4975394; doi:10.1371/journal.pone.0160503)
Supplement: S1 File — (XLSX) [file pone.0160503.s001.xlsx]

## Sheet: Cooperation rates
Sub_Nb	Cooperation rate in gain context	Cooperation rate in loss context
1	0.775	0.55
2	0.55	0.4
3	0.625	0.35
4	0.125	0.225
5	0.275	0.2
6	0.475	0.45
7	0.575	0.1
8	0.475	0.425
9	0.525	0.55
10	0.675	0.375
11	0.35	0.35
12	0.15	0.35
13	0.175	0.125
14	0.75	0.55
15	0.525	0.175
16	0.55	0.225
17	0.775	0.5
18	0.65	0.65
19	0.625	0.525
20	0.675	0.475
21	0.15	0.175
22	1	0.425
23	0	0.075
24	0	0
25	0.075	0.175
