# Supplementary material for: The Neural Responses to Social Cooperation in Gain and Loss Context
Source: PLoS One. 2016 Aug 5;11(8):e0160503. doi: 10.1371/journal.pone.0160503 (PMC4975394; doi:10.1371/journal.pone.0160503)
Supplement: S2 File — (XLSX) [file pone.0160503.s002.xlsx]

## Sheet: Emotion ratings
Sub_Nb	Context	Outcome	Happiness	Trust	Anger	Disappointment	shame	guilt
1	G	CC	8	7	1	3	1	1
1	L	CC	8	8	1	3	1	1
1	G	CD	2	3	5	7	1	2
1	L	CD	2	5	4	2	1	2
1	G	DC	6	7	3	5	7	6
1	L	DC	6	7	1	4	7	6
1	G	DD	4	5	4	6	6	5
1	L	DD	2	5	4	6	6	6
2	G	CC	8	9	1	1	1	1
2	L	CC	9	9	1	1	1	1
2	G	CD	3	1	3	6	1	3
2	L	CD	2	1	4	3	1	1
2	G	DC	2	2	2	1	6	5
2	L	DC	1	1	2	1	7	6
2	G	DD	4	1	3	4	5	2
2	L	DD	2	1	4	6	4	3
3	G	CC	8	8	1	1	1	1
3	L	CC	6	6	1	3	1	1
3	G	CD	1	5	4	5	1	1
3	L	CD	1	2	7	7	1	1
3	G	DC	6	4	1	1	2	4
3	L	DC	4	6	1	2	4	5
3	G	DD	4	4	1	2	3	1
3	L	DD	4	4	1	2	1	1
4	G	CC	5	5	1	1	1	1
4	L	CC	3	1	1	1	1	1
4	G	CD	1	1	5	6	1	1
4	L	CD	1	1	4	5	1	1
4	G	DC	3	1	1	1	4	5
4	L	DC	1	1	1	1	4	3
4	G	DD	1	1	1	1	1	1
4	L	DD	1	1	1	4	1	1
5	G	CC	5	9	1	1	1	1
5	L	CC	6	9	1	1	1	1
5	G	CD	1	5	7	7	1	1
5	L	CD	1	5	7	7	1	1
5	G	DC	4	7	1	1	7	7
5	L	DC	4	7	1	1	7	7
5	G	DD	5	5	5	5	5	5
5	L	DD	5	5	5	5	5	5
6	G	CC	9	9	1	1	1	1
6	L	CC	7	7	1	1	1	1
6	G	CD	7	7	1	1	8	8
6	L	CD	1	1	9	8	1	1
6	G	DC	6	6	1	1	8	9
6	L	DC	3	5	1	1	8	8
6	G	DD	3	1	8	3	1	1
6	L	DD	2	1	8	8	1	1
7	G	CC	8	7	1	1	1	1
7	L	CC	6	6	1	3	1	1
7	G	CD	3	1	8	7	1	1
7	L	CD	1	1	8	8	1	1
7	G	DC	6	1	1	1	5	5
7	L	DC	5	1	1	1	6	5
7	G	DD	2	1	4	5	1	1
7	L	DD	5	1	1	5	1	1
8	G	CC	7	8	1	1	1	1
8	L	CC	7	8	1	1	1	1
8	G	CD	1	1	5	8	1	1
8	L	CD	1	1	7	8	1	1
8	G	DC	7	8	1	1	5	4
8	L	DC	4	8	1	1	6	4
8	G	DD	6	3	1	2	3	1
8	L	DD	3	2	2	4	2	3
9	G	CC	9	7	1	1	1	1
9	L	CC	9	8	1	1	1	1
9	G	CD	1	2	8	8	1	1
9	L	CD	1	1	9	8	1	1
9	G	DC	3	6	1	1	6	6
9	L	DC	2	7	1	1	7	7
9	G	DD	3	1	2	2	3	3
9	L	DD	2	1	2	5	4	6
10	G	CC	4	5	1	1	1	1
10	L	CC	6	5	1	1	1	1
10	G	CD	4	5	1	1	1	1
10	L	CD	1	5	6	7	1	1
10	G	DC	4	2	1	1	5	4
10	L	DC	3	2	4	2	6	7
10	L	DD	5	2	3	1	1	1
10	G	DD	1	2	1	1	1	1
11	G	CC	7	7	1	1	1	1
11	L	CC	5	7	1	1	1	1
11	G	CD	1	1	6	3	1	1
11	L	CD	1	1	5	3	1	1
11	G	DC	1	1	1	1	2	4
11	L	DC	2	1	1	1	2	2
11	G	DD	1	1	1	1	1	1
11	L	DD	2	1	1	2	1	1
12	G	CC	6	6	1	1	1	1
12	L	CC	5	6	1	4	1	1
12	G	CD	1	1	7	7	1	1
12	L	CD	1	1	8	8	1	1
12	G	DC	6	5	1	5	4	6
12	L	DC	3	6	1	3	4	4
12	G	DD	1	1	1	5	2	3
12	L	DD	1	1	1	3	3	2
13	G	CC	5	7	1	2	1	1
13	L	CC	4	6	1	3	1	1
13	G	CD	1	1	7	8	1	1
13	L	CD	1	1	7	6	1	1
13	G	DC	7	5	1	1	5	4
13	L	DC	5	5	1	1	5	5
13	G	DD	2	1	3	5	1	1
13	L	DD	4	1	1	4	2	3
14	G	CC	8	9	1	1	1	1
14	L	CC	5	9	1	1	1	1
14	G	CD	1	1	8	9	1	1
14	L	CD	1	1	9	9	1	1
14	G	DC	7	9	1	1	9	9
14	L	DC	7	9	1	1	9	9
14	G	DD	3	1	1	1	2	3
14	L	DD	3	1	1	1	2	3
15	G	CC	6	8	1	1	1	1
15	L	CC	7	9	1	1	1	1
15	G	CD	1	1	7	8	1	1
15	L	CD	1	1	6	5	1	1
15	G	DC	5	8	1	6	8	8
15	L	DC	5	9	1	7	7	9
15	G	DD	4	1	4	5	5	3
15	L	DD	1	1	2	2	4	2
16	G	CC	6	6	1	1	1	1
16	L	CC	7	6	1	1	1	1
16	G	CD	1	2	4	5	1	1
16	L	CD	1	1	5	5	1	1
16	G	DC	2	2	1	1	2	2
16	L	DC	5	1	1	1	2	2
16	G	DD	3	1	1	1	1	1
16	L	DD	4	1	1	1	1	1
17	G	CC	8	6	1	1	1	1
17	L	CC	8	5	1	1	1	1
17	G	CD	1	1	4	7	1	1
17	L	CD	1	1	5	8	1	1
17	G	DC	3	5	1	1	4	6
17	L	DC	2	6	1	1	6	7
17	G	DD	3	1	1	1	2	1
17	L	DD	3	1	1	1	2	1
18	G	CC	8	9	1	1	1	1
18	L	CC	9	9	1	1	1	1
18	G	CD	2	1	8	8	1	1
18	L	CD	1	1	9	9	1	1
18	G	DC	4	1	1	3	8	8
18	L	DC	3	1	1	3	9	9
18	G	DD	4	1	5	1	5	1
18	L	DD	2	1	6	2	4	3
19	G	CC	9	8	1	1	1	1
19	L	CC	7	8	1	1	1	1
19	G	CD	1	2	8	8	1	1
19	L	CD	1	2	9	9	1	1
19	G	DC	6	1	1	1	6	7
19	L	DC	7	1	1	1	7	7
19	G	DD	5	5	3	5	4	5
19	L	DD	5	5	4	5	4	5
20	G	CC	9	7	1	1	1	1
20	L	CC	7	8	1	1	1	1
20	G	CD	1	1	5	8	1	1
20	L	CD	1	1	8	9	1	1
20	G	DC	2	6	1	1	7	6
20	L	DC	5	4	1	1	6	6
20	G	DD	1	1	1	3	3	3
20	L	DD	1	1	1	3	3	2
21	G	CC	7	7	1	1	1	1
21	L	CC	3	3	1	4	2	4
21	G	CD	3	1	3	2	1	1
21	L	CD	1	1	6	4	1	1
21	G	DC	3	1	2	2	4	3
21	L	DC	1	2	4	3	5	5
21	G	DD	2	1	1	2	2	1
21	L	DD	1	1	7	5	5	4
22	G	CC	9	9	1	1	1	1
22	L	CC	9	9	1	1	1	1
22	G	CD	1	1	8	8	1	1
22	L	CD	1	1	8	8	1	1
22	G	DC	1	1	1	1	9	9
22	L	DC	1	1	1	1	9	9
22	G	DD	1	1	1	1	7	1
22	L	DD	1	1	1	1	1	1
23	G	CC	7	8	1	1	1	1
23	L	CC	1	1	3	1	1	1
23	G	CD	6	8	1	1	1	6
23	L	CD	1	1	3	5	1	1
23	G	DC	6	7	1	1	1	6
23	L	DC	2	1	1	1	1	5
23	G	DD	1	1	1	1	1	1
23	L	DD	1	1	1	3	1	1
24	G	CC	7	8	1	1	1	1
24	L	CC	1	5	2	1	1	1
24	G	CD	1	1	6	6	2	1
24	L	CD	1	1	8	7	3	1
24	G	DC	8	3	1	1	5	6
24	L	DC	1	4	1	1	5	4
24	G	DD	3	1	2	2	1	1
24	L	DD	1	1	3	4	1	1
25	G	CC	9	9	1	1	1	1
25	L	CC	9	2	1	1	2	1
25	G	CD	1	1	9	9	1	1
25	L	CD	1	1	9	9	1	1
25	G	DC	6	1	1	1	4	5
25	L	DC	8	5	1	1	1	1
25	G	DD	1	1	1	1	1	1
25	L	DD	1	1	1	1	1	1
